# Supplementary material for: SLIPS-TENG: robust triboelectric nanogenerator with optical and charge transparency using a slippery interface
Source: Natl Sci Rev. 2019 Mar 1;6(3):540–50. doi: 10.1093/nsr/nwz025 (PMC8291521; doi:10.1093/nsr/nwz025)
Supplement: nwz025_Supplemental_Files [file nwz025_supplemental_files.zip]

Archive with 6 entries (6 files):
- movie_1.mp4
- movie_2.mp4
- movie_3.mp4
- movie_4.mp4
- movie_5.mp4
- NSR_SI.docx
